# Supplementary material for: Effect of the Addition of Dandelion (Taraxacum officinale) on the Protein Profile, Antiradical Activity, and Microbiological Status of Raw-Ripening Pork Sausage
Source: Molecules. 2024 May 10;29(10):2249. doi: 10.3390/molecules29102249 (PMC11124098; doi:10.3390/molecules29102249)
Supplement: Supplementary file 1 [file molecules-29-02249-s001.zip]

Archive with 1 entries (1 files):
- molecules-2952972-supplementary.pdf
